# Supplementary material for: Development and application of emotion recognition technology — a systematic literature review
Source: BMC Psychol. 2024 Feb 24;12:95. doi: 10.1186/s40359-024-01581-4 (PMC10894494; doi:10.1186/s40359-024-01581-4)
Supplement: Supplementary file 2 — Supplementary Material 2 [file 40359_2024_1581_MOESM2_ESM.xlsx]

## Sheet: Sheet1
Analysis of Literature Review
No	Details of the Journal Paper Read
	Title	Year	First Author	Doi	Country	Research Type	Purpose	Emotion Recognition Method	Emotion Recognition Technology	Data Collection Equipment	Application Scenarios	Sample Set	Psychological/Emotional Classes	Modeling Basics	Data Analysis	Results
1	Patient State Recognition System for Healthcare Using Speech and Facial Expressions	2016	M. Shamim Hossain	10.1007/s10916-016-0627-x	Saudi Arabia	Experimental study	Diagnosis	Video and Audio	Patient status recognition system (A framework for smart healthcare)	Smartphones and wearable and/or connected recording devices	Hospital or Home	100 college students	Normal, Pain and Tense	Gaussian Mixture Model (GMM)	Not mentioned	The system achieves 99.4% accuracy and requires only 4.1 ms per instance to identify the state. The accuracy and time required for this system suggest that the proposed system can be used effectively in a healthcare framework.
2	Daily longitudinal self-monitoring of mood variability in bipolar disorder and borderline personality disorder	2016	A. Tsanas	10.1016/j.jad.2016.06.065	America	Observational study	Diagnosis	A new self-made questionnaire of Mood Zoom (MZ)	Automated Monitoring of Symptom Severity (AMoSS) Android Application	Smart phone	Home	130 participants:48 Bipolar Disorders, 31 Borderline Personality Disorders and 51 Healthy control	Anxious, Elated, Sad, Angry, Irritable , Energetic.	Not mentioned	Principal component analysis(PCA)	High compliance rate of self-detection mode (>80%), MZ correlated well with QIDS, GAD-7, and EQ-5D(|R|>0.5, p<0.0001). The study found that statistically significant differences were found in all questionnaires of the three cohorts(|R|>0.3, p<0.0001), MZ can successfully distinguish BD from Borderline Personality Disorders (BPD).
3	What Faces Reveal: A Novel Method to Identify Patients at Risk of Deterioration Using Facial Expressions	2018	Madrigal Garcia	10.1097/CCM.0000000000003128	Britain	Observational study	Diagnosis	5 minutes of video (25 frames per second; 7500 images) -facial data	Scoring system tool for risk prediction	Camera	Hospital (Intensive Care)	34 patients at risk of clinical deterioration	Sad, Fear	Not mentioned	Pearson, Chi-square. T-test, Cluster analysis and Logistic Regression	Patterned facial expressions can be identified in deteriorating general ward patients, and the tool may enhance risk prediction with current scoring systems.
4	Is the EORTC QLQ-C30 emotional functioning scale appropriate as an initial screening measure to identify brain tumour patients who may possibly have a mood disorder?	2022	Quirien Oort	10.1002/pon.5889	Netherlands	Observational study	Diagnosis	EORTC QLQ-C30 Emotional Functioning (EF) scale, QLQ-BN20, HADS	Not mentioned	Not mentioned	Hospital	99 patients with grade II-IV gliomas	The EORTC QLQ-C30 Emotional Functioning (EF) scale measures stress, worry, depression, and irritability, HADS detects anxiety and depression	Receiver Operating Characteristic (ROC) analysis the Area Under the Curve (AUC)	Spearman correlation Mann-Whitney U test	Optimal EF scale cutoff scores <80 points. The statistically optimal cutoff score correctly identified 88.0% of patients with possible mood disorders, and the maximum cutoff correctly identified 96.0% of patients with possible mood disorders.
5	Real-time Patient Facial Expression Recognition Using Convolutional Neural Network	2019	Xin Chen	10.1117/12.2547836	China	Observational study	Diagnosis	Keep taking pictures of the patient	Real-time patient status monitoring system	Camera/Computer	Hospital	49 patients were hospitalized	Not mentioned	Convolutional Neural Network (CNN) The Adaboost Algorithm	Not mentioned	Experimental results demonstrate the effectiveness of the proposed model. During training. The accuracy of both the ribbons and the tests steadily improved. After 300 iterations. The training accuracy reaches 92% and the test accuracy reaches 83%.
6	Multimodal validation of facial expression detection software for real-time monitoring of affect in patients with suicidal intent	2016	Amico F	10.1016/j.eurpsy.2016.01.2225	Ireland	Observational study	Diagnosis	Event related Potential (ERP) , Galvanic skin response (GSR) , Heart Rate Variability (HRV) , Facial emotion and pupil dilation	Facial Action Coding System technology Non-invasive Facial emotion Monitoring techniques	The imotion FACET System software package acquires real-time facial and physiological data and measures GSR and HRV using an integrated Shimmer unit, Continuous EEG data obtained using Emotiv EPOC system and headset, iMotions FACET system package (integrates shimmer unit for measuring GSR and HRV)	Hospital	48: depression, bipolar depression or borderline personality disorder and healthy controls	Fear, Sad, Delight, Angry, Disgust and Amazed	Not mentioned	Not mentioned	The present findings suggest a link between facial influence data and already established peripheral arousal measures such as Event Related Potentials (ERP) , Heart Rate Variability (HRV) , and Galvanic skin response (GSR). Patients who reported suicidal thoughts and intentions compared to controls using disruptive innovative, non-invasive, and clinically applicable techniques. Our results are ex…
7	Monitoring mood states in everyday life: A new device for patients with cerebellar ataxia	2014	Silvia Clausi	10.1016/j.psychres.2014.07.051	Italy	Observational study	Diagnosis	MoMo asks a simple binary question (" What mood are you in right now?") Answer "good" or "bad" using two buttons, Validation of three mood scales (Self-report Symptom Checklist 90 Revision (SCL-90-R) , Profile of Emotional States (POMS) and Hamilton Depression Rating Scale(HDRS) )	Not mentioned	Mood Monitoring equipment (MoMo) : MoMo was developed using custom hardware and includes a rechargeable battery powered box (W6×H2×L10 cm3)	Hospital or Home	30 patients with cerebellar ataxia and 40 healthy volunteers	Depression (positive and negative emotions)	Not mentioned	Pearson. T-test	The prevalence of depression was 30% in patients and 17.5% in controls, and both groups demonstrated good compliance with the MoMo device. The convergent effectiveness of MoMo was demonstrated in healthy subjects and patients with cerebellar movement disorders, and the mood measures of the new device were consistent with the scores on validated scales, Patient ׳ s dyskinesia did not affect compli…
8	"Now I see it, now I don't": Determining Threshold Levels of Facial Emotion Recognition for Use in Patient Populations	2015	Isabelle Chiu	10.1017/S1355617715000557	Switzerland	Experimental study	Diagnosis	Facial stimuli - Define facial emotion recognition threshold levels (25%, 50%, 75%, 100%, and 125% of the prototype emotion)	Facial emotion Recognition Test	A laptop with E-Prime 1.2 software	Hospital	49 healthy individuals aged 52 to 79 years	Angry, Disgust, Fear, Happy, Sad and Amazed	Generalized Linear Mixed effects Model (GLMM)	Not mentioned	This study investigated FER threshold detection of basic emotions in healthy adults and found different threshold levels depending on the emotion type of facial stimuli and gender, ranging from 50% (for example, happy, male stimuli) to 100% (sad, female stimuli) intensity. At the threshold level, different emotions are not easily identified but are more comparable than the levels of the prototypi…
9	EEG Based Patient Emotion Monitoring using Relative Wavelet Energy Feature and Back Propagation Neural Network	2015	Prima Dewi Purnamasari	10.1109/EMBC.2015.7318978	Indonesia	Experimental study	Diagnosis	Electroencephalogram	Relative Wavelet energy (RWE) was used as feature and Back Propagation neural network (BPNN) was used as classifier for emotion recognition	Koelster's DEAP database (Public Open emotion database)	Hospital	32 patients were used as the training set 40 patients as the test set.	The emotion targets are four categories of emotions, namely high arousal high valence (HAHV) , low arousal high valence (LAHV) , low arousal low valence (LALV) , and high arousal low valence (HALV) .	Not mentioned	Not mentioned	The results show that the average recognition rate of relative wavelet energy and BPNN is 92.03%. When the time window is 30 seconds. The average recognition rate is the highest.
10	Opportunities for Smartphones in Clinical Care: The Future of Mobile Mood Monitoring	2016	Gillian M. Sandstrom	10.4088/JCP.15com10054	Britain	Experimental study(Case study)	Diagnosis. Treatment, Intervention	Self-reports, Psychological assessments (for example, related to personality and subjective health), Daily behaviors: Physical activity (measured by accelerometers on mobile phones) , Sociability (by call and text logs) , and Mobility (by coarse-grained location traces).	Emotion Sense System (self-developed) - Mobile evaluation - Behavior monitoring - Understanding and predicting outcomes	Smart phone	Home	Outpatients, patients who need to quit smoking	Anxiety , Depression	Machine Learning Algorithms	Not mentioned	Smartphone applications are well suited to study mental and behavioral processes that change over time by combining flow assessment and mobile sensing, and machine learning algorithms that discover behavioral patterns can feed back into tailored interventions that can promote positive behavioral change.
11	Longitudinal monitoring of heartbeat dynamics predicts mood changes in bipolar patients: A pilot study	2016	Claudio Gentili	10.1016/j.jad.2016.11.008	Italy	Experimental study	Diagnosis	Electrocardiogram (auxiliary: Respiratory signal, Behavioral data)	The wearable monitoring system developed in the PSYCHE project	Consists of a comfortable sensing T-shirt with dry textile-based electrodes to acquire the patient's ECG, a piezoresistive sensor to acquire respiratory signals, and a triaxial accelerometer.	Hospital or Home	Eight patients with bipolar disorder	Mania, Depression	Support Vector Machines algorithm (SVM)	Mean, Standard deviation and Friedman test of heart rate variability	SVM classification accuracy within the target state was significantly higher when considering heart rate variability features before and after the monitoring system was used. The Friedman test shows that the normalized dataset is significantly different from the emotional state dataset normalized before and after (p<0.001) .
12	Control charts for monitoring mood stability as a predictor of severe episodes in patients with bipolar disorder	2018	Vazquez Montes	10.1186/s40345-017-0116-2	Britain	Experimental study	Treatment, Intervention	Altman Self-Rating Mania Scale (ASRM), Quick Inventory of Depressive Symptomatology - Self-Reports (QIDS)	True Colours self-management system - Control rules for Shewhart	Electronic equipment	Home	146 patients with bipolar disorder (37% men)	Mania/Depression	Four types of control charts: X-bar charts, personalized X-bar charts, personal moving range charts, and running sum charts.	Main analysis Secondary analysis	The sensitivity and positive predictive value of the Shewhart control rule were 30% (95%CI 19 to 45%) and 7% (95%CI 5 to 9%) for manic episodes and 33% (95%CI 22 to 46%) and 9% (95%CI 6 to 12%) for depressive episodes, respectively. The results of the secondary analysis are similar to these. The control chart approach became a useful tool for providing treatment immediately at the onset of sympto…
13	Development of an eHealth tool for cancer patients: monitoring psychoemotional aspects with the Family Resilience (FaRe) questionnaire	2018	Faccio Flavia	10.3332/ecancer.2018.852	Italy	Experimental study	Diagnosis, Treatment, Intervention	Family Resilience (FaRe) Questionnaire	An app within a personal health record system (named iPHR)	Computer and Mobile devices	Home	Patients with cancer	Communication and Cohesion, Perceived Family Coping, Religiousness and Spirituality, Perceived Social Support.	Not mentioned	Not mentioned	Not mentioned
14	Classifying major depression patients and healthy controls using EEG, eye tracking and galvanic skin response data	2019	Ding Xinfang	10.1016/j.jad.2019.03.058	China	Experimental study	Diagnosis	Electroencephalogram, Eye-tracking Information, and Electroplated Skin Response data	Multimodal Machine Learning Methods	Computer, MUSE EEG headband and Biofeedback unit (Grove-GSR monitor)	Hospital	144 outpatients with major depressive disorder (MDD) and 204 matched healthy controls	Depression	Random Forests, Logistic Regression and Support Vector Machines	Chi-square test and independent T-test	All three modalities, namely EEG data, eye-tracking information, and GSR data, are merged and used as input to the classifier. The highest f1 score of 80.70% was obtained by the logistic regression algorithm. The scores of self-rating depression scale (SDS) were significantly positively correlated with the probability of depression assessed by logistic regression model , r = 0.71, p <.001, A mach…
15	Online mood monitoring in treatment-resistant depression: qualitative study of patients' perspectives in the NHS	2020	Emma Incecik	10.1192/bjb.2019.92	Britain	Experimental study	Treatment	Questionnaires: Rapid Inventory of Depression Symptoms-Self-Report (QIDS-SR) and Work and Social Adjustment Scale (WSAS), Semi-structured interview	True Colours- an automated symptom monitoring program used by National Health Service psychiatric services	Intelligent device	Home	21 medically treated patients with depression	Depression	Not mentioned	Thematic analysis	The insight that could be gained by continuing to use True Colours did not affect the way most participants (n=19) managed their depression. This can improve the efficiency of time spent with healthcare providers. The study showed that emotion monitoring caused participants to feel that they had deeper insight into their illness, whether or not this was anticipated prior to use, but participants …
16	Facial Imitation Improves Emotion Recognition in Adults with Different Levels of Sub-Clinical Autistic Traits	2021	Kowallik Andrea E	10.3390/jintelligence9010004	Switzerland	Experimental study	Treatment, Intervention	Facial expressions, Imitation of instructions	OpenFace (Facial Expression Analysis Toolkit) , Baseline intervention-retest design	Computer(camera) , Camera	Hospital	55 individuals with varying degrees of autism	Angry, Sad, Fear, Surprise, Happiness, Disgust	Multilevel Logarithmic Regression model	ANCOVA	Finding that imitation instructions improved emotion recognition and that imitation was a positive within-participant predictor of recognition accuracy in imitation blocks supports the idea of a link between motor expression and perception in emotion processing, which may be mediated by a mirror neuron system.
17	Tracking and Monitoring Mood Stability of Patients With Major Depressive Disorder by Machine Learning Models Using Passive Digital Data: Prospective Naturalistic Multicenter Study	2021	Bai Ran	10.2196/24365	China	Observational study	Diagnosis(Forecast)	Clinician rating sheet, Self-rating sheet, Phone usage data, Sleep data, and Step count data	The Mood Mirror application	Smart phones and Wristbands	Home/ Clinic	334 outpatients with major depressive disorder	Steady-remission, Steady-depressed, Swing-drastic and Swing-moderate	Support Vector Machines (SVMs) , K-Nearest Neighbors, Decision Trees, naïve Bayes, Random Forest, and Logistic Regression	The difference, mean, and SD of each feature for two PHQ-9 cycles were calculated for each data sample	The classification results of predicting mood changes using selected features of call logs, sleep data, step count data, and heart rate data show that the classification between Steady-depressed and Swing-drastic has the highest accuracy rate of 84.27% and recall rate of 85.33%. The classification between all Steady data samples and all Swing data samples has the lowest accuracy rate of 75.64% an…
18	The Clinical Impacts of Mobile Mood-Monitoring in Young People With Mental Health Problems: The MeMO Study	2021	Dubad Muna	10.3389/fpsyt.2021.687270	Britain	Mixed methods study	Treatment, Intervention	Self-assessment (1 to 5 points to rate your mood and briefly explain), Difficulties in Emotion Regulation Scale - Short Form (DERS-SF)	The "Catch It" application	Smart phone	Home	23 patients with mental health problems and 24 young adults without mental health problems	The intensity of positive and negative emotions	Not mentioned	Mixed analysis of variance(ANOVA)	The use of the "Catch It" app did not significantly improve the momentary positive affect of all participants in the current study. That is, a (non-significant) decrease in positive affect was found when all ratings were included. Removing potentially confounding ratings indicates a (non-significant) increase in positive sentiment across groups.
19	Clinical paper Early recognition of a caller's emotion in out-of-hospital cardiac arrest dispatching: An artificial intelligence approach	2021	Chin, Kuan-Chen	10.1016/j.resuscitation.2021.08.032	China	Observational study	Diagnosis	Voice signal (call recording)	MFCC (mel-frequency cepstral coefficients) predicting ECCS (Emotional Content and Cooperation scores)	Telephone	Hospital	Out-of-hospital cardiac arrest (OHCA) scheduling records of 337 cases for two consecutive months from March to April 2011	Stable: Normal, Anxious but Cooperative, Moderately restless but cooperative Unstable: Not cooperating, not listening, not listening and yelling, Uncontrollable and Hysterical	Support Vector Machine	Python	The model was fed the first 10 seconds of a recording to predict the emotional state of the caller. The results showed that the accuracy (ACC) , positive predictive value (PPV) , negative predictive value (NPV) , sensitivity (SENS) and specificity (SPEC) of the prediction were 92.87%, 84.62%, 93.57%, 52.38% and 98.64%, respectively. Compared with the original performance. The predicted ACC and PP…
20	How to make online mood-monitoring in bipolar patients a success? A qualitative exploration of requirements	2021	Geerling B	10.1186/s40345-021-00244-2	Netherlands	Experimental study	Treatment, Intervention	Graphical representation of mood swings, Online monitoring of sleep, Activity, etc	Life chart method(LCM)	Mood chart app for Smart phone	Home	13 participants (8 individuals with bipolar disorder and 5 healthcare professionals)	Not mentioned	CeHRes model (Contextual Hierarchical Reinforcement Learning for Sequential Recommendation)	Not mentioned	The results showed shared awareness of the importance of using LCM, but only during patient treatment and recovery. The results confirm the importance of customization and personalization in digital monitoring tools.
21	Enhancement of Patient Facial Recognition through Deep Learning Algorithm: ConvNet	2021	Onyema, Edeh Michael	10.1155/2021/5196000	Not mentioned	Experimental study	Diagnosis	Facial expressions	ResNets (model) , data augmentation technology	Database extraction	Hospital	The FER2013 dataset	Happy, Sad, Angry, Disgust, Fear, Neutral and Surprise	Convolutional Neural Network (ConvNet)	Not mentioned	The accuracy of the proposed model works very well in monitoring the condition of the patient and predicting their activity through facial expressions. The techniques presented in this study will help doctors improve their services and help computers make accurate health predictions.
22	Data-driven analysis of gaze patterns in face perception: Methodological and clinical contributions	2022	Masulli Paolo	10.1016/j.cortex.2021.11.011	Sweden	Experimental study	Cross diagnosis	Eye tracking data	A Data-Driven Gaze Analysis Model	Gaze data was collected on a 17-inch Tobii X2-30 (Tobii Technology Inc., Stockholm, Sweden) monitor. The software iMotions (iMotions A/S, Copenhagen, Denmark) is used to record the eye gaze.	Clinical	111 psychiatric outpatients	Autism, Depression, Attention deficit	Linear Regression model	Principal Component Analysis(PCA)	Clinical outcomes: The Autism-spectrum Quotient(AQ) in healthy adults is associated with increased gaze on the lower half of the face; Patients with higher impairment in the autistic domain, as demonstrated by higher autism scores, appear less on the left side of centrally presented facial stimuli, a trend known as Left Visual Field bias (LVF). Methodological Results: The main significant methodo…
23	Towards Facial Gesture Recognition in Photographs of Patients with Facial Palsy	2022	Parra-Dominguez	10.3390/healthcare10040659	Mexico	Experimental study	Diagnosis	Facial expressions (facial gestures)	Facial Expression Recognition (FER) System based on Neural Networks and hand-crafted features	Camera	Hospital	MEEI database (an open source collection of facial photos and videos) -consists of 480 high-resolution images of 60 subjects: 10 healthy participants, 25 flunkish paralysis patients, and 25 non-flunkish paralysis patients.	Facial paralysis	Geometric features are mainly computed from landmarks in three specific regions: eyebrows, eyes, and mouth. The multilayer perceptron is then trained to detect six gestures: rest (neutral) , raised eyebrows, closed eyes, wide open smile, closed mouth smile, and wrinkled face	Five-fold Cross-Validation Protocol	The study presented a method based on neural networks and handcrafted features for recognizing six gestures in patients with facial paralysis. The overall accuracy of the proposed gesture recognition system is 90.25%. The best result is 97.12%, and the worst result is 83.52%. The obtained results also show that the method is helpful to solve the problem of facial paralysis.
24	Construction process and development stages of pandemic emotions questionnaire in cancer patients (PEQ-CP)	2022	Gangeri Laura	10.1186/s40359-022-00930-5	Italy	Observational study	Diagnosis	Pandemic Emotions Questionnaire in Cancer(PEQ-CP)	Not mentioned	Questionnaire (online/paper version)	Hospital (During the COVID-19 pandemic)	Questionnaire creation phase: Four patients and six professionals, Questionnaire exploration phase: 215 cancer patients, Questionnaire validation phase: 116 cancer patients.	26 questions in 4 basic theoretical latitudes: care for your health, emotional understanding, Emotional communication, Feeling like everyone else	Create a series of projects starting from textual (qualitative) material, "Peers" (in the case of cancer patients) and "experts" (in the case of professionals working with cancer patients and psychometricians) were involved in assessing the content validity of these items.	Exploratory Factorial Analysis (EFA) Confirmatory Factor Analyses (CFA) Exploratory factor analyses (EFA)	The results of CFA on fourteen three-factor models show that it achieves a satisfactory fit index. The absolute fit index is acceptable: χ2(74) = 127, 79, p = 0.001, χ2/df = 1.72. RMSEA is also acceptable, = 0.079 (0.055-0.101) . The relative fit index is good: CFI = 0.94. It shows that PEQ-CP is reliable.
25	Comparison of Subjective Facial Emotion Recognition and Facial Emotion Recognition Based on Multi-Task Cascaded Convolutional Network Face Detection between Patients with Schizophrenia and Healthy Participants	2022	Toshiya Akiyama	10.3390/healthcare10122363	Japan	Mixed methods study	Diagnosis	Facial expressions	Face Detection based on Multi-task Cascaded Convolutional Network (MTCNN)	Pepper Robot (equipped with conversation app, digital camera)	Hospital (Psychiatric hospital day ward)	Thirty-one patients with schizophrenia (patient group) and 40 healthy participants (healthy participant group) (age: 40-80 years)	Angry, Disgust, Fear, Delight, Sad, Amazed and Neutral	Deep Convolutional Neural Networks	T test F-test (Homogeneity of variance test) Fisher's exact probability test Cronbach's alpha coefficient	Comparison of FER measured with 95%CI in patient and healthy participant groups for subjective facial emotion recognition (FER) and intra-class correlation coefficient (ICC) based on MTCNN face detection. The ICC (2, 1) in the patient group was 0.41 (95%CI, -0.02 to 0.69; F = 1.7; p = 0.03) , Cronbach's α coefficient was 0.41. The ICC in the healthy group was 0.24 (95%CI, -0.24 to 0.56; F = 1.31;…
26	Total healthcare cost savings through improved bipolar I disorder identification using the Rapid Mood Screener in patients diagnosed with major depressive disorder	2023	McIntyre, Roger S.	10.1080/03007995.2023.2177413	America	Observational study	Diagnosis	Mood Disorders Questionnaire (MDQ)	Rapid Emotion Screener (RMS)	Intelligent tool	Hospital (Primary care or psychiatric setting)	1000 patients in US health plans	Mania and Depression	Decision tree analysis Exponential regression model	One-way sensitivity analysis	RMS is not a diagnostic tool, but it can help clinicians determine when a full diagnostic workup for bipolar I disorder is needed. Model results suggest that one-time screening using RMS may be a cost-effective way to identify patients with BP-I who would otherwise be misdiagnosed as MDD, suggesting that screening can lead to better treatment and patient health outcomes in this complex and often …
27	An EEG-Based Brain Computer Interface for Emotion Recognition and Its Application in Patients with Disorder of Consciousness	2021	Huang, Haiyun	10.1109/TAFFC.2019.2901456	China	Experimental study	Diagnosis	Behavioral scales, such as the Coma Recovery Scale-Revised (CRS-R) scale, Multimodal signals, including electroencephalogram, pupillary response, and gaze distance	Brain-computer Interface (BCI) emotion Recognition system	SynAmps2 amplifier records EEG signals	Hospital	10 students from South China University of Technology 8 patients with disorders of Consciousness (DOC)	Happy, Angry, Sad and Happy	Spectral turbulence measurement and support Vector Machine Recursive Feature Elimination (SVM-RFE) algorithm	Not mentioned	Ten healthy subjects participated in the experiment, and the average online accuracy reached 91.5 +/ -6.34%. Experimental results show that the system can fully evoke and effectively recognize the emotions of the subjects. Eight DOC patients participated in the experiment and three of them showed significant online accuracy. The experimental results show that the proposed brain-computer interface…
28	MonDep App: Monitoring patients with depression using sentiment analysis of therapeutic diary entries	2021	Andrés Cárcamo	10.1109/SHIRCON53068.2021.9652293	Not mentioned	Observational study	Treatment	PHQ-9 test and treatment diary entries	MonDep (Network Mobile Application)	MeaningCloud API analyzes text	Hospital	Three patients with mild to moderate depression and three psychologists with more than 10 years of treatment experience	Depression	Not mentioned	Not mentioned	Due to its availability, low cost, and reliability. This application will be used to treat depression and will reduce treatment interruptions.
29	Analysis and Recognition of Voluntary Facial Expression Mimicry Based on Depressed Patients	2023	J. Ye	10.1109/JBHI.2023.3260816	China	Experimental study	Diagnosis	Visual nonverbal behavior of facial regions	Facial Expression Recognition (FER) systems	Devices with cameras	Hospital	164 patients with depression	Neutral, Angry, Disgust, Fear, Happy, Sad, Amazed	Random Forest and Logistic Regression Based Recursive Feature Elimination (LR-RFE)	Spearman correlation analysis	It has been proved that using feature selection to screen geometric features and combining them with deep learning models for facial expression recognition in depression is effective.
30	Emotion Recognition of Depressive Patients Based on General Speech Information	2021	Ning JIA	10.1109/ICSP51882.2021.9408759	China	Experimental study	Diagnosis	Speech speed, Short-term average energy, Gene frequency	Mel frequency cepstrum coefficient	Not mentioned	Hospital	Avid corpus dataset	Depression	Generative Adversarial Networks (GAN) , Convolutional Neural Networks (CNN)	Not mentioned	Experimental results show that the proposed method achieves the best recognition effect on AViD-Corp dataset.
31	Exploiting IoT technologies for enhancing Health Smart Homes through patient identification and emotion recognition	2016	Mano, Leandro Y	10.1016/j.comcom.2016.03.010	America	Experimental study	Diagnosis	Images, Physiological signals (Body temperature, Heart rate, etc.)	Smart At-Home Healthcare:SAHHc	Wireless communications, Cameras, and Wearable sensors	Home	Extended Cohn-Kanade (CK+) Free access database of emotional facial expression pictures	Neutral, Happy, Sad, Scared, Angry and Amazed	KNN, Decision Tree, Fuzzy Logic, Bayesian network , and SVM	T test Wilcoxon rank sum test	This study uses images and emotions to automatically help healthcare in smart home environments through iot infrastructure (i.e., detecting new features without human intervention) . We utilize images to identify each person to ensure that the right person is tracked in the house and to ensure a specific type of treatment. The experiment achieved an accuracy of 99.75% in identifying each person. …
32	MFCC-based Recurrent Neural Network for automatic clinical depression recognition and assessment from speech	2022	Rejaibi, Emna	10.1016/j.bspc.2021.103107	France	Observational study	Diagnosis	Voice	Web application (Mel Frequency Cepstral Coefficients (MFCC) )	Recording equipment	Hospital	DAIC-WOZ corpus. The RAVDESS dataset, AVi-D dataset	Depression	Deep learning	Not mentioned	This paper proposes a framework based on deep recurrent neural networks for detecting depression and predicting its severity from speech. Low-level and high-level audio features were extracted from the audio recordings to predict the 24 score of the patient health questionnaire and the binary class of the depression diagnosis. In order to overcome the problem of small collective volume of speech …
33	Emotion Recognition System for Patients with Behavioral Disorders(Conference Papers)	2018	Verma, Aakash	10.1007/978-981-10-5903-2_16	India	Experimental study	Diagnosis	Body parameters: Skin conductivity, Heart rate, etc.	Wearable system for emotion recognition based on Arduino - Data serial monitoring program + heart rate data sequence monitoring program	Pulse sensor, GSR sensor, Arduino LilyPad (receives analog data in the form of voltage from the sensor. Then transform the data to produce understandable results) , OLED display (Display Data)	Hospital or Home	Not mentioned	Behavioral disorders (inability to express through words and facial expressions) - happy, sad, angry, neutral	Internet of Things Arduino: the main processing unit of information	Not mentioned	The wearable device discussed in this paper detects and displays the patient's mindset in the form of color. This colored display can not only recognize and understand the emotions of patients, but also be recognized and understood by others. Thus improving the quality of life of these patients. The data is kept in the cloud and can be accessed by doctors or other interested persons to monitor an…
34	Dep-ViT: Uncertainty Suppression Model Based on Facial Expression Recognition in Depression Patients	2022	Ye, Jiayu	10.1007/978-3-031-15934-3_10	China	Experimental study	Diagnosis	Facial expressions	Visual Transformer for Depression (Dep-ViT)	OpenFace extract AU (Facial Action Unit)	Hospital or Home	164 patients with depression	Neutral, Angry, Disgust, Fear, Happy, Sad and Amazed	Random Forest and Logistic Regression Based Recursive Feature Elimination (LR-RFE)	Spearman correlation analysis	Dep-ViT has the highest accuracy of 0.417 and the highest F1 score among the four expressions: anger, fear, sadness, and surprise (the F1 score is a metric for all seven expressions) . The performance of different models of VFEM varies greatly. Dep-ViT generally achieves better recognition rates for each expression, especially for anger and fear, far outperforming other models. Overall. The recog…
35	Monitoring Neurological Disorder Patients via Deep Learning Based Facial Expressions Analysis	2022	Munsif, Muhammad	10.1007/978-3-031-08341-9_33	Sweden	Experimental study	Diagnosis. Treatment	Facial expressions	FEs Recognition Framework Based on Automatic Lightweight Deep Learning (DL)	Smart phones and Tablets	Hospital	KEDF public data set (70 participants)	Normal, Happy, Angry and Sad	Machine Learning Algorithms(including convolution, pooling, batch normalization, dropout, and dense layers.)	Not mentioned	After various experiments, we achieve a lightweight and accurate model with accuracy up to 96.0% for training and 97.0% for validation. In addition, our model was tested in real time using real data from patients with neurological diseases. In addition to this, due to its lightweight. The system is able to be successfully deployed on resource-constrained devices.
36	Mental health care Monitor Older adults (MEMO) : monitoring patient characteristics and outcome in Dutch mental health services for older adults	2013	Veerbeek M	10.1002/mpr.1386	Netherlands	Observational study	Treatment	Observer rating questionnaire completed by clinicians: Dutch version of Health of Nation Outcomes Scale 65+ (HoNOS 65+), Patient self-reported questionnaire	Mental health care Monitor Older adults (MEMO)	Web-based computer systems/Paper forms	Home/ Clinic	836 older adults attending outpatient mental health care	Depressive disorder, Adjustment disorder, Anxiety disorder	Not mentioned	Descriptive statistical analysis	Regarding DSM-IV diagnoses. The primary diagnosis for most patients was depression (42%) , adjustment disorder (22%) , or anxiety disorder (11%) . Since MEMO is used in the natural setting of mental health care. Treatment outcomes in daily practice will be evaluated.
37	Recognizing states of psychological vulnerability to suicidal behavior: a Bayesian network of artificial intelligence applied to a clinical sample	2020	Barros, Jorge	10.1186/s12888-020-02535-x	Chile	Observational study	Intervention	Outcome Questionnaire 45.2(OQ-45.2) , state-trait anger expression inventory 2(STAXI-2) , Reasons for Life (RFL) , Depression Experience Questionnaire(DEQ), Family APGAR as well as socio-demographic and clinical questionnaires	Psychological assessment tools available both online and offline	Not mentioned	Home/ Clinic	650 mental health patients with symptoms of emotional anxiety	Depression, Suicidality, Vulnerability	Support Vector Machine (SVM) model, Decision Tree (DT) model, Bayesian Network (BN)	R Statistics	The assessment tool shows protective and risk factors for each patient, which may lead evaluators and clinicians to point out aspects of interest for psychotherapy interventions
38	Mood, activity, and sleep measured via daily smartphone-based self-monitoring in young patients with newly diagnosed bipolar disorder. Their unaffected relatives and healthy control individuals	2021	Melbye, Sigurd Arne	10.1007/s00787-020-01611-7	Denmark	Observational study	Treatment	Major Depression Inventory (MDI), Altman Self-rating Mania Scale (ASRM) , International Physical Activity Questionnaire (IPAQ), and Pittsburgh Sleep Quality Index (PSQI)	Monsenso self-monitoring system	Smart phone	Hospital	105 patients with newly diagnosed bipolar disorder, 24 unaffected relatives, and 77 healthy controls	Depression and Mania	Not mentioned	Linear mixed effects model Chi-square test	Smartphone-based self-monitoring is a valid representation of mood in young patients with depressive symptoms, while self-monitoring activities provide a valid representation of the activity levels detected in clinical ratings.
39	Biases of Happy Faces in Face Classification Processing of Depression in Chinese Patients	2020	Tong, Yuying	10.1155/2020/7235734	China	Experimental study	Diagnosis	Hamilton Rating Scale for Depression(HRSD), Hamilton Anxiety Rating Scale (HAMA), electroencephalogram and facial expression	Not mentioned	32 Ag/AgCl electrodes on a computer and custom cap (EEG)	Hospital	30 patients with depression and 20 healthy individuals	Depression	Not mentioned	Repeated measures three-way ANOVA	Behavioral consequences: The main effect of facial expression category accuracy is significant. There were significant differences in the accuracy of facial expression classification between depression and controls (P<0.05). The main effect of reaction time for facial expression classification was significant and the difference was statistically significant (P<0.05). There were significant differ…
40	Mood Disturbances, Anxiety, and Impact on Quality of Life in Patients Admitted to Epilepsy Monitoring Units	2021	Rocamora, Rodrigo	10.3389/fneur.2021.761239	Spain	Observational study	Diagnosis	Hospital Anxiety and Depression Scale (HADS), State Trait Anxiety Inventory (STAI), Baker Depression Inventory II (BDI-II) .	Not mentioned	Questionnaire evaluation	Hospital	493 patients with epilepsy	Anxiety, Depression	Not mentioned	Normality tests, Chi-square and Fisher's exact statistics. T-tests, Mann-Whitney/ Kruskal-Wallis tests, and Bonferroni	The study showed that 32.45% of the patients had a history of mental and emotional disorders. The prevalence at admission was higher depending on the scale used, with depressive symptoms ranging from 30.84 to 49.9% and anxiety symptoms ranging from 44.78 to 52.63%. Another relevant finding of the study was the gender difference found in the prevalence of psychiatric symptoms, with female patients…
41	Research on Mental Stress Recognition of Depressive Disorders in Patients With Androgenic Alopecia Based on Machine Learning and Fuzzy K-Means Clustering	2021	Li, Yulong	10.3389/fgene.2021.751791	China	Experimental study	Diagnosis	Self-rating Anxiety Scale (SAS), Self-rating Depression Scale (SDS) and Hamilton Depression Scale (HAMD), Electroencephalogram	The FAW-FS algorithm based on the metaheuristic algorithm	Scale and EEG	Hospital	54 patients with androgenetic alopecia (AGA) were enrolled	Depression	Logistic Regression (LR), Decision Tree (DT), k-Nearest Neighbor (KNN) algorithm, Support Vector Machine (SVM) algorithm, and Random Forest (RF) algorithm	ANOVA, Mutual information and χ2 test	The results show that the classification accuracy of FAW-FS algorithm is the highest in LR, DT, KNN, SVM and RF, which are 80.87, 79.24, 80.42, 83.07 and 81.45%, respectively, which indicates that the fusion feature selection algorithm FAW-FS has certain practicability and generality. To a certain extent, it can improve the accuracy of depression recognition.
42	Facial Emotion Recognition in Patients with Post-Paralytic Facial Synkinesis-A Present Competence	2022	Kuttenreich, Anna-Maria	10.3390/diagnostics12051138	Germany	Observational study	Diagnosis	Facial expressions	The Myfacetraining (MFT) program	Video camera	Hospital	30 patients with post-paralysis facial synkinesis and 30 healthy controls without facial paralysis were enrolled	Angry, Disgust, Fear, Delight, Sad and Amazed	Not mentioned	ANOVA, Pearson, Spearman, and independent samples T-test	The results of standardized measures as well as self-reports presented similar results for facial and auditory emotion recognition between patient groups and healthy controls, with facial emotion recognition being more accurate than auditory emotion recognition.
43	FER-PCVT: Facial Expression Recognition with Patch-Convolutional Vision Transformer for Stroke Patients	2022	Fan, Yiming	10.3390/brainsci12121626	China	Experimental study	Diagnosis	Facial expressions	the Facial Expression Recognition with Patch-Convolutional Vision Transformer (FER-PCVT)	Video camera	Hospital	Real World Affective Faces Database (RAF-DB) , Facial Expression Recognition Plus Dataset (FER+) , and a private dataset for stroke patients (42 participants, of whom 37 were stroke patients and 5 were healthy controls)	Happy, Sad, Amazed, Angry, Bitter, Nervous. Tired and Neutral	Convolutional neural networks	Not mentioned	This study proposes a lightweight FER algorithm, FER-PCVT, which is more conducive to embedding in medical rehabilitation equipment to determine whether the current training intensity received by a stroke patient is most suitable for his physical recovery. The experimental results show that: PCVT. The backbone network of FER-PCVT, achieves an accuracy of 84.22%, parameters of 2.46M, and GFLOPs of…
44	Validation of the Brazilian version of the Hinting Task and Facial Emotion Recognition Test (FERT-100) in patients with schizophrenia.	2022	Cruz, Breno Fiuza	10.1590/1980-5764-DN-2021-0108	Brazil	Observational study	Diagnosis	Positive and Negative Syndrome Scale (PANSS), Calgary Depression Scale for Schizophrenia (CDSS), FERT-100 and the Brief Assessment of Cognition in Schizophrenia (BACS)	Not mentioned	Computer	Hospital or Home	104 stable community inpatients diagnosed with schizophrenia and 89 controls	Depression	Not mentioned	Kolmogorov-Smirnov test, Pearson (parametric data) and Spearman (nonparametric data) , Student's T-test or Mann-Whitney U test, χ2 test, Cronbach's α calculation and multiple linear regression analysis	This study showed that fear and sadness were emotions that did not differ significantly between patients and controls in the FERT-100. It was also found that happiness was the emotion with the most correct answers and fear the least in both patients and controls. Moreover, an increase in EE strength increases the number of correct answers. Fear is an emotion that is less recognized in controls an…
